# Supplementary material for: Enhancing Allicin Purity and Gastrointestinal Bioactivity Profile of Garlic Extracts Through Optimized Supercritical-CO2 Extraction and Molecular Distillation Processes
Source: Foods. 2026 Jun 16;15(12):2174. doi: 10.3390/foods15122174 (PMC13297873; doi:10.3390/foods15122174)
Supplement: Supplementary file 1 [file foods-15-02174-s001.zip]

Archive with 1 entries (1 files):
- foods-4338942-supplementary.pdf
